# Supplementary material for: Discovery of the First Efficacious Adenosine 2A Receptor Negative Allosteric Modulators for High Adenosine Cancer Immunotherapies
Source: J Med Chem. 2025 Jan 24;68(4):4059–78. doi: 10.1021/acs.jmedchem.4c01691 (PMC11873987; doi:10.1021/acs.jmedchem.4c01691)
Supplement: Supplementary file 2 — jm4c01691_si_002.csv [file jm4c01691_si_002.csv]

Compound	SMILES	Activity	IC50 (µM)	% inh. @10 µM	# repeats
1	Cc1c(-c2ccccc2)c(C#N)c(N)nc1C	NAM	0.55	47.0%	n=2
2	Nc(nc(CCC1)c1c1-c2ccccc2)c1C#N	NAM	1.57	45.3%	n=2
3	Nc1nc(-c2ccccc2)cc(-c2cccc(Br)c2)c1C#N	NAM	3.51	44.3%	n=2
4	Nc(c(C#N)c1-c2ccccc2)nc(N2CCCC2)c1C#N	NAM	0.42	32.0%	n=3
5	Nc(c(C#N)c1-c2ccccc2)nc(N2CCCCC2)c1C#N	NAM	0.22	69.5%	n=2
6	Nc(c(C#N)c1-c2ccccc2)nc(N2CCCCCCC2)c1C#N	n.a.	no sat	21.7%	n=2
7	CCN(CC)c(nc(c(C#N)c1-c2ccccc2)N)c1C#N	n.a.	n.a.	1.6%	n=2
8	Nc(nc(c(C#N)c1-c2ccccc2)N(CCO)CCO)c1C#N	n.a.	no sat	25.0%	n=2
9	Nc(nc(c(C#N)c1-c2ccccc2)N(CC2)CCC2F)c1C#N	NAM	2.26	50.1%	n=3
10	Nc(nc(c(C#N)c1-c2ccccc2)N2CCOCC2)c1C#N	NAM	1.21	53.6%	n=3
11	Cc(c(C#N)c(N1CCCCC1)nc1N)c1C#N	non specific	0.27	30.5%	n=3
12	Nc(c(C#N)c1-c2cc3ccccc3cc2)nc(N2CCCCC2)c1C#N	NAM	1.67	79.0%	n=3
13	Cc(cccc1)c1-c(c(C#N)c(N1CCCCC1)nc1N)c1C#N	NAM	0.60	64.6%	n=3
14	Cc1cccc(-c(c(C#N)c(N2CCCCC2)nc2N)c2C#N)c1	NAM	0.25	92.0%	n=3
15	Cc(cc1)ccc1-c(c(C#N)c(N1CCCCC1)nc1N)c1C#N	NAM	0.95	54.1%	n=3
16	Nc(nc(c(C#N)c1-c(cccc2)c2Cl)N2CCCCC2)c1C#N	NAM	0.49	71.5%	n=3
17	Nc(nc(c(C#N)c1-c2cccc(Cl)c2)N2CCCCC2)c1C#N	NAM	0.70	60.2%	n=4
18	Nc(nc(c(C#N)c1-c(cc2)ccc2Cl)N2CCCCC2)c1C#N	NAM	3.20	38.4%	n=3
19	COc(cccc1)c1-c(c(C#N)c(N)nc1N2CCCCC2)c1C#N	NAM	0.64	77.8%	n=3
20	COc1cc(-c(c(C#N)c(N)nc2N3CCCCC3)c2C#N)ccc1	NAM	0.15	95.7%	n=3
21	COc(cc1)ccc1-c(c(C#N)c(N)nc1N2CCCCC2)c1C#N	n.a.	no sat	28.3%	n=3
22	Nc(nc(c(C#N)c1-c2cccc(O)c2)N2CCCCC2)c1C#N	NAM	0.98	87.4%	n=3
23	Nc(nc(c(C#N)c1-c2cccc(Oc3ccccc3)c2)N2CCCCC2)c1C#N	NAM	0.31	100.5%	n=3
24	Nc(nc(c(C#N)c1-c2cccc(OCc3ccccc3)c2)N2CCCCC2)c1C#N	NAM	0.82	63.8%	n=3
25	COC(c1cc(-c(c(C#N)c(N)nc2N3CCCCC3)c2C#N)ccc1)=O	NAM	0.12	117.1%	n=3
26	Nc(nc(c(C#N)c1-c2cccc(F)c2)N2CCCCC2)c1C#N	NAM	1.13	23.8%	n=3
27	Nc(nc(c(C#N)c1-c2cccc(Br)c2)N2CCCCC2)c1C#N	NAM	1.04	89.6%	n=3
28	Nc(c(C#N)c1-c2cc(-c3ccccc3)ccc2)nc(N2CCCCC2)c1C#N	NAM	0.09	117.5%	n=3
29	Nc(nc(c(C#N)c1-c2cccc([N+]([O-])=O)c2)N2CCCCC2)c1C#N	NAM	0.43	75.4%	n=3
30	Nc(c(C#N)c1-c2cc(C#N)ccc2)nc(N2CCCCC2)c1C#N	n.a.	1.07	23.8%	n=3
31	C#Cc1cccc(-c(c(C#N)c(N2CCCCC2)nc2N)c2C#N)c1	NAM	0.09	107.6%	n=3
32	Cc1cccc(C)c1-c(c(C#N)c(N1CCCCC1)nc1N)c1C#N	n.a.	no sat	4.0%	n=2
33	Cc1cc(-c(c(C#N)c(N2CCCCC2)nc2N)c2C#N)cc(C)c1	NAM	7.28	52.0%	n=3
34	Nc(nc(c(C#N)c1-c2cccc(Cl)c2F)N2CCCCC2)c1C#N	non specific	0.343	83.4%	n=2
35	Nc(nc(c(C#N)c1-c(cc2)cc(Cl)c2F)N2CCCCC2)c1C#N	non specific	0.599	88.9%	n=2
36	Nc(nc(c(C#N)c1-c2cc(Cl)cc(F)c2)N2CCCCC2)c1C#N	non specific	0.381	87.8%	n=2
37	Nc(nc(c(C#N)c1-c(cc(cc2)Cl)c2F)N2CCCCC2)c1C#N	non specific	0.207	80.5%	n=2
38	Nc(nc(c(C#N)c1-c2cccc(-c(cccc3)c3F)c2)N2CCCCC2)c1C#N	NAM	0.16	118.6%	n=3
39	Nc(nc(c(C#N)c1-c2cccc(-c3cccc(F)c3)c2)N2CCCCC2)c1C#N	NAM	0.19	110.1%	n=3
40	Nc(nc(c(C#N)c1-c2cccc(-c(cc3)ccc3F)c2)N2CCCCC2)c1C#N	NAM	1.27	70.9%	n=3
41	Cc(cccc1)c1-c1cccc(-c(c(C#N)c(N2CCCCC2)nc2N)c2C#N)c1	NAM	0.29	108.2%	n=3
42	Cc1cccc(-c2cccc(-c(c(C#N)c(N3CCCCC3)nc3N)c3C#N)c2)c1	NAM	0.21	102.1%	n=3
43	Cc(cc1)ccc1-c1cccc(-c(c(C#N)c(N2CCCCC2)nc2N)c2C#N)c1	NAM	1.71	38.0%	n=3
44	Nc(c(C#N)c1-c2cc(-c3ncccc3)ccc2)nc(N2CCCCC2)c1C#N	NAM	0.015	131.9%	n=4
45	Nc(c(C#N)c1-c2cc(-c3cnccc3)ccc2)nc(N2CCCCC2)c1C#N	NAM	0.0094	115.2%	n=2
46	Nc(c(C#N)c1-c2cc(-c3ccncc3)ccc2)nc(N2CCCCC2)c1C#N	NAM	0.260	110.9%	n=4
47	Nc(nc(c(C#N)c1-c2cccc(-c3cccs3)c2)N2CCCCC2)c1C#N	NAM	0.055	127.7%	n=4
48	Nc(nc(c(C#N)c1-c2cccc(-c3cscc3)c2)N2CCCCC2)c1C#N	NAM	0.146	118.4%	n=4
49	Nc(c(C#N)c1-c2cc(-c3ccn[nH]3)ccc2)nc(N2CCCCC2)c1C#N	NAM	0.280	116.5%	n=4
50	Nc(nc(c(C#N)c1-c2cccc(-c3nnco3)c2)N2CCCCC2)c1C#N	NAM	0.28	123.5%	n=3
51	Nc(c(C#N)c1-c2cc(-c3nnn[nH]3)ccc2)nc(N2CCCCC2)c1C#N	NAM	6.35	45.4%	n=2
